# Supplementary material for: Label-free multimodal optical biopsy reveals biomolecular and morphological features of diabetic kidney tissue in 2D and 3D
Source: Nat Commun. 2025 May 15;16:4509. doi: 10.1038/s41467-025-59163-w (PMC12081717; doi:10.1038/s41467-025-59163-w)
Supplement: Supplementary file 4 — Source Data File [file 41467_2025_59163_MOESM4_ESM.xlsx]

## Sheet: Figure 3
ORR					lipid saturation
control	diabetic				control	diabetic
0.451008	0.218573	0.444608	0.201062		0.489379	0.396915	0.477104	0.391631
0.443942	0.195341	0.416998	0.17815		0.473448	0.392992	0.449591	0.373392
0.438874	0.189274	0.404841	0.171064		0.468484	0.384987	0.438504	0.349869
0.436877	0.183206				0.455555	0.380023
0.410611	0.177139				0.451553	0.37506
0.403507	0.174106				0.441666	0.365093
0.40151	0.169075				0.430698	0.355166
0.387341	0.164006				0.406842	0.348201
0.425673	0.18011				0.477971	0.34624

## Sheet: Figure 4
Glomerulus nuclei volumes	Tubule Nuclei Volumes		2D PSI		2D max planes		3D Hemispheres
341.5	382.2		Control	DKD	Control	DKD	Control	DKD
230.6	574.1		0.6354	0.4968	0.7012	0.6902	0.5932	0.5884
340	221.9		0.1981	0.7553	0.5455	0.8114		0.7284
328.6	591.2		0.6949	0.7261	0.7405	0.80724	0.61873	0.7496
333	399.8		0.1911	0.301	0.1911	0.6336					removed because the original polar slice was also the maximal slice, because the glomerulus was clipped in the sample volume
303.6	296		0.6844	0.6694	0.7283	0.6925	0.6422	0.6018
168.7	341.2		0.645	0.4862	0.6967	0.8011	0.6015	0.7771
443.2	356.8		0.4809	0.6729	0.6304	0.7929	0.551	0.7544
197.6	331.9		0.7601	0.8532	0.7337	0.6212	0.6139				DKD glomerulus was originally a polar slice near the arteriole, with a really high ratio, but the largest cross section was a medial slice with a smaller mesangial occupancy
322.9	595.5		0.6441	0.2888	0.7422	0.7592	0.6965	0.6915
236	392		0.548222	0.5833	0.6344	0.734371	0.616719	0.698743	mean
198.6	806.9		0.213823	0.200499	0.178302	0.0761618	0.044963	0.0756411	std dev
65.8	794.4
347.6	451.1
158.7	727.5
182.7	646.9
192.4	498.6
555.7	540.7
284.2	505.5
254.3	685.8
195.3	600.9
205.1	430.8
245.4	411.6
217.2	605.5
747.5	787.7
113.1	824.2
325.9	734
504.4	620.9
608.9	923.7
341.2	429.4
206.3	362
265.3	508.4
322.9	565.2
500.6	749.3
196	604.8
480.9	228
115.5	668.9
209.3	253.7
283.6	766.7
567.3	330.9
289.3	647.5
175.2	436
212	382.5
298.7	697.7
261.2	480.6
178.5	542.7
289.8	468.1
202.6	835.7
405.4	303.3
342.4	657
185.3	366.3
324.5	205.7
294.6	692.3
370.4	646.1
312.8	880.4
464.6	338.4
426.3	234.8
357.1	572.1
281	533.4
	256.1
	794.4
	309.7
	729.2
	538
	221.1
	678
	851.1
	395.1
	316.1
	435.2
	312.7
	340.4
	736.9
	388.5
	323
	516
	661.4
	544.1
	364
	680.7
	435.8
	375.5
	250.5
	916.8
	720.2
	404.9
	524.5
	695.3
	555.8
	506
	1197.6
	444.7
	471.7
	516.1
	916.7
	326.2
	496.5
	512.2
	273
	549.7
	480.1
	591.2
	538.5
	702.8
	591
	207.7
	721.8
	556.6
	398.2
	592.1
	230
	672.2
	802.7
	831.3
	642
	485.2
	580.7
	459.6
	596.2
	616
	310.4
	1203.4
	327.4
	583.8
	611.5
	518.4
	409.3

## Sheet: Figure 6
Sampled pooled thickness measurements for violin distribution			Image mean thicknesses			Overall Image Intensity
Control	Diabetic		Control	Diabetic		Control	Diabetic
4	6		4.271	5.6329		72.9245	143.821
4	4		3.9051	5.5559		68.0054	127.698
4	4		4.0848	5.4474		70.0283	151.295
2	2		4.3903	4.3542		90.9645	80.908
4	6
2	2
4	4
4	8
2	4
4	4
4	10
6	4
4	4
4	8
4	2
4	6
4	4
4	4
4	4
4	2
4	14
4	4
8	4
4	8
4	6
4	4
4	4
4	16
4	4
4	6
4	4
4	4
2	4
4	6
10	4
4	4
6	20
4	4
2	2
4	4
4	6
4	10
4	2
4	2
2	4
4	8
8	4
4	6
2	4
4	4
6	8
4	6
4	4
6	4
4	2
4	10
4	4
2	8
4	4
4	2
2	6
4	6
4	2
6	4
4	10
4	4
4	6
4	6
4	2
10	16
4	8
2	14
2	8
4	6
2	4
4	4
2	4
2	4
4	2
4	4
2	4
4	4
10	2
4	4
4	2
4	14
2	2
4	4
4	6
4	4
4	4
6	4
4	4
4	2
6	4
4	6
4	10
6	2
4	6
4	4
4	4
4	4
4	4
4	4
4	4
4	6
6	6
4	4
4	4
2	6
10	4
4	6
4	2
6	4
4	4
4	6
4	4
4	6
4	6
4	4
4	6
2	2
4	4
4	4
4	4
4	4
4	14
2	2
4	8
4	6
4	4
4	4
14	4
4	2
2	4
4	8
2	4
2	4
4	10
4	8
10	10
8	4
2	10
4	4
2	4
4	4
4	4
2	2
6	6
6	2
4	6
4	4
4	4
4	2
4	2
2	6
4	10
2	4
4	6
4	4
4	4
4	2
4	14
4	6
4	2
6	4
4	4
4	4
4	4
4	2
4	2
2	14
4	2
6	6
8	8
4	8
4	6
6	4
4	4
4	6
4	2
2	4
4	4
4	8
4	6
4	12
4	6
4	10
4	4
4	2
2	2
4	4
2	4
4	4
10	4
4	6
4	12
2	4
4	2
4	6
2	4
4	2
4	4
4	6
2	10
4	2
4	2
4	2
6	6
4	12
10	6
4	4
2	4
2	4
2	6
4	4
4	4
4	6
4	2
10	4
4	6
4	4
4	4
2	2
4	4
4	4
4	4
2	4
4	4
2	4
2	4
4	2
4	6
18	4
4	4
4	6
4	6
4	8
4	4
4	14
2	4
4	4
4	2
4	6
4	4
4	6
2	18
6	4
6	4
4	6
4	6
4	6
8	4
4	6
4	4
2	4
4	4
2	4
4	2
6	4
4	4
2	2
4	6
10	4
4	6
2	8
4	4
10	4
6	2
2	16
4	14
4	4
4	4
4	8
4	6
4	10
4	4
4	4
4	4
4	2
4	8
4	6
14	4
2	4
4	4
4	6
4	6
4	6
6	2
2	12
4	4
6	6
4	4
4	4
4	4
4	6
4	4
2	6
10	6
4	6
4	4
4	8
4	10
6	4
4	4
4	4
4	6
10	6
4	6
4	16
4	4
4	4
4	4
4	4
4	2
10	4
4	4
4	8
4	8
4	4
4	2
6	2
4	6
2	16
4	6
6	4
6	12
4	4
4	4
4	4
4	6
8	14
4	4
4	4
2	4
2	4
4	6
6	6
4	4
4	6
4	4
4	2
4	10
4	4
4	8
4	4
2	2
4	6
4	4
4	4
4	4
4	6
4	6
8	4
4	8
4	12
4	4
4	4
4	6
2	10
6	6
2	6
4	4
4	8
4	6
2	10
4	6
2	4
4	6
4	4
4	2
4	4
2	2
4	2
4	2
6	6
4	2
4	4
4	12
4	14
4	4
4	4
4	4
4	2
4	6
4	6
4	2
2	4
6	4
2	10
4	4
4	4
2	2
4	6
2	4
4	4
4	16
4	4
2	10
4	4
4	2
4	14
2	6
6	4
4	6
4	4
4	4
4	6
4	4
4	2
2	4
4	4
4	6
4	6
4	6
4	10
6	4
6	4
2	4
4	6
4	4
4	4
6	4
4	4
4	4
2	6
4	4
4	4
10	6
4	6
4	6
4	4
4	8
2	4
4	6
6	4
4	6
4	4
4	10
14	4
4	4
2	10
4	4
6	8
4	4
4	6
4	6
4	4
2	4
4	4
2	6
4	6
4	14
4	6
4	4
2	6
4	8
4	14
6	4
4	14
4	4
2	8
4	8
4	6
4	4
4	4
6	4
6	4
4	6
4	4
4	4
8	4
4	4
4	4
4	6
6	4
4	2
8	4
2	4
4	4
4	6
10	4
4	4
2	8
4	2
4	4
4	2
4	2
6	2
4	6
4	4
6	4
4	4
4	2
4	6
4	10
2	2
4	2
4	4
4	8
4	4
4	6
4	4
4	4
2	4
2	10
4	4
4	4
4	6
4	4
4	8
4	2
4	4
4	2
4	4
4	4
4	2
4	6
6	4
2	2
4	4
8	10
4	4
4	6
4	16
4	10
2	4
4	4
4	6
6	4
2	6
4	18
4	4
4	10
4	2
4	4
16	4
6	4
4	6
4	4
4	4
6	4
4	6
2	8
4	8
4	2
6	2
4	6
4	6
4	16
4	4
4	4
4	6
4	4
4	4
12	4
4	6
4	4
4	6
4	4
4	6
4	2
2	6
4	4
6	6
4	6
4	8
6	8
2	12
6	4
8	4
4	4
2	2
4	6
4	4
4	6
2	6
4	4
4	2
4	6
6	8
4	2
4	6
4	4
4	6
4	6
4	4
2	8
4	10
4	10
4	4
4	4
4	4
4	16
4	4
4	4
4	4
8	4
6	4
4	4
4	4
4	4
2	8
6	6
4	14
4	4
4	4
4	10
2	4
4	4
4	6
4	10
4	4
4	4
10	4
2	4
4	4
6	14
4	6
4	6
8	4
4	12
6	4
6	4
4	10
2	6
4	4
2	8
4	4
2	4
2	12
2	6
6	4
4	2
4	4
6	6
4	4
2	10
2	12
4	2
4	4
4	4
6	4
4	6
4	4
4	4
4	4
4	4
4	6
2	10
4	4
4	4
4	8
4	4
4	6
4	4
4	2
4	4
4	4
4	2
2	6
4	10
4	6
4	4
4	2
4	4
4	4
4	6
4	2
4	4
4	4
4	10
2	8
2	6
4	8
4	2
4	8
4	4
2	6
6	10
4	2
4	6
4	10
4	4
4	6
4	4
2	4
4	8
4	8
2	4
2	4
16	4
8	4
4	2
6	4
8	4
10	4
4	4
4	4
4	4
4	6
4	2
4	4
2	8
4	2
4	6
4	14
4	4
4	8
2	4
4	4
4	4
4	4
4	10
2	6
10	2
4	2
2	14
4	6
4	6
6	4
4	2
4	4
2	4
4	4
2	4
4	4
2	10
2	4
4	4
4	2
10	8
4	4
4	4
2	2
4	6
4	4
6	4
2	8
2	6
2	6
4	4
2	4
4	2
4	6
2	4
4	6
4	6
10	12
4	4
4	2
4	2
8	6
4	2
4	2
4	4
4	4
4	4
4	10
4	4
4	4
4	4
2	8
2	4
4	4
4	4
2	8
4	4
4	10
4	14
4	4
4	4
16	8
4	4
2	6
4	10
4	2
4	4
4	4
2	2
6	2
10	2
4	6
4	10
4	6
8	4
4	8
6	4
4	4
4	4
6	2
4	4
6	4
4	4
2	4
4	2
4	4
4	4
4	4
4	4
4	8
8	4
4	4
4	4
4	4
4	4
4	4
4	4
8	2
4	4
4	2
6	4
2	4
2	6
4	2
4	4
2	4
4	8
4	16
4	10
4	2
4	4
6	4
4	4
6	10
4	10
4	4
2	6
8	6
4	4
4	6
2	4
4	4
4	4
4	4
4	4
6	4
4	2
4	6
4	4
2	4
4	8
6	6
8	2
4	6
4	4
6	4
4	12
4	8
4	4
4	6
4	10
4	4
6	4
2	2
4	14
2	6
4	16
4	4
6	4
2	16
2	4
4	10
4	4
4	10
4	4
4	8
4	4
2	8
14	4
4	6
4	14
4	6
4	6
4	12
4	6
4	8
2	2
4	8
4	6
4	6
6	12
4	14
4	4
4	4
6	4
2	4
2	6
4	6
4	4
2	4
4	10
4	8
6	4
6	20
4	2
4	4
4	4
4	6
4	4
4	4
4	16
4	14
6	8
2	6
4	6
4	4
4	6
4	4
4	6
4	8
4	6
4	2
4	4
4	4
4	2
4	2
8	4
4	6
4	8
4	10
4	4
4	4
2	2
4	4
8	4
4	4
4	4
6	4
4	4
2	4
4	6
6	6
4	4
2	4
10	4
4	4
4	4
4	4
4	4
4	6
2	2
4	4
6	2
4	4
6	4
8	2
4	2
4	8
4	4
4	4
4	6
4	2
4	2
2	4
4	2
4	4
4	6
4	4
4	12
4	4
4	6
4	14
4	2
4	2
2	6
4	4
10	8
4	4
4	4
4	6
4	16
4	4
4	6
2	4
4	4
2	4
4	6
4	4
4	4
4	4
4	4
4	14
4	6
18	4
4	4
4	4
2	4
6	4
10	8
4	8
4	4
4	4
6	4
4	4
4	2
4	10
6	6
4	4
2	6
4	8
2	4
4	4
2	4
4	4
4	8
4	6
4	4
4	6
4	4
4	4
4	2
4	4
16	4
4	4
4	4
4	4
4	4
4	2
6	4
4	4
4	4
4	4
4	4
4	8
4	2
2	12
4	6
4	4
6	6
6	4
4	2
4	2
4	10
4	4
4	4
2	4
4	4
4	10
4	4
4	4
4	8
2	4
4	4
2	4
4	18
4	4
2	4
2	10
4	6
4	4
8	4
6	6
4	4
6	2
4	4
4	2
2	4
2	2
8	2
4	6
4	6
4	4
4	4
4	6
4	6
4	4
4	4
4	4
4	4
4	4
4	8
4	10
4	4
4	4
8	4
6	4
4	4
2	4
4	4
4	4
6	6
4	8
2	4
2	10
6	4
4	6
2	10
4	4
4	10
6	2
4	4
4	10
4	4
4	6
2	4
4	4
6	4
4	4
4	4
4	6
4	6
4	6
4	2
2	2
4	4
2	4
6	4
4	10
4	8
4	8
4	2
4	6
6	4
2	4
4	10
4	2
2	4
4	4
4	6
6	4
2	6
2	6
2	6
4	2
4	10
2	6
4	4
4	4
2	4
4	6
4	2
4	8
6	6
2	4
4	4
4	4
4	6
4	4
4	12
4	6
4	4
4	4
4	4
4	4
4	2
4	4
2	6
4	6
4	2
4	4
4	4
6	12
4	4
4	6
4	2
2	4
4	6
2	4
4	4
4	4
4	4
8	4
4	4
4	2
4	2
4	2
2	16
4	4
2	4
4	2
4	4
4	6
8	6
4	6
4	4
4	4
4	6
2	4
4	4
4	8
10	6
4	2
4	6
6	4
4	4
4	6
4	8
4	4
4	4
10	4
2	2
4	4
8	6
4	4
6	10
4	2
4	4
2	4
4	6
2	4
2	4
4	10
4	4
4	4
4	4
2	4
4	6
4	6
4	6
4	4
2	2
2	8
4	4
4	4
4	4
4	4
4	4
4	4
4	4
2	14
14	6
4	4
4	4
4	2
4	22
4	4
2	6
4	6
4	6
2	4
4	4
4	4
4	6
4	12
4	4
4	4
2	2
4	6
2	4
4	6
4	6
4	2
8	4
4	4
4	4
4	4
2	4
4	2
2	6
4	6
4	4
14	4
14	2
4	4
4	6
4	4
4	4
4	4
4	4
10	4
4	4
4	6
4	4
4	4
2	4
4	4
2	4
4	14
4	4
6	6
4	2
2	6
4	2
4	8
2	4
2	8
4	4
4	4
4	4
4	4
4	12
2	4
4	4
8	8
4	2
8	4
2	4
4	6
6	4
2	18
4	4
2	10
4	4
4	4
4	4
4	8
4	10
4	6
4	8
6	2
6	6
4	14
4	4
4	6
2	4
4	2
2	4
4	2
4	2
10	8
8	6
4	4
4	4
4	4
2	8
4	6
4	8
2	4
6	6
4	4
4	8
2	10
4	4
2	4
2	6
4	4
4	6
4	4
4	4
4	6
4	6
2	8
4	4
4	2
2	14
6	4
2	4
4	4
4	8
4	6
4	6
4	10
4	2
4	6
2	6
4	4
8	4
4	2
2	4
4	16
4	6
4	6
4	4
4	16
4	6
2	6
4	6
4	4
2	4
4	4
4	2
4	2
8	8
4	4
2	4
4	4
4	10
4	4
4	4
4	4
8	4
6	2
4	4
4	8
6	4
2	14
2	4
4	14
8	6
4	2
4	4
2	4
2	4
4	4
4	2
4	4
2	10
4	4
4	6
4	8
4	4
4	4
4	4
4	4
6	6
2	4
6	4
4	2
4	6
4	10
4	8
4	16
2	14
4	4
4	4
4	4
4	6
4	4
4	4
2	8
12	2
2	10
4	4
4	4
2	4
4	4
2	4
4	6
6	6
8	6
4	8
4	8
4	10
2	2
4	4
4	2
10	4
4	6
6	2
4	4
2	12
4	8
4	4
4	4
8	2
4	4
4	4
2	2
6	6
4	8
4	4
4	4
4	4
4	4
8	4
4	2
4	4
2	4
4	6
4	6
4	6
4	4
2	4
6	4
4	2
4	4
4	4
4	4
18	4
4	4
4	6
4	4
4	4
4	4
4	6
2	6
2	2
4	4
4	10
4	14
4	4
4	6
4	4
8	6
2	4
6	6
4	2
8	2
4	8
4	4
4	2
4	10
4	4
4	6
2	12
4	4
8	4
4	4
6	4
4	4
4	4
4	2
6	4
6	2
4	6
4	4
4	4
4	4
14	8
4	4
2	4
4	12
2	8
4	4
2	8
2	4
4	4
4	6
4	10
4	10
6	4
4	4
4	6
4	2
4	2
4	2
4	2
2	8
4	4
4	4
6	14
4	6
4	4
10	4
4	4
4	6
4	6
4	2
4	4
4	4
4	2
2	4
4	4
4	4
4	4
4	6
4	4
2	4
4	4
2	10
4	6
10	6
4	4
4	4
4	12
4	10
2	4
4	2
4	8
4	4
4	4
4	4
2	4
4	2
4	4
4	4
4	4
4	2
4	4
4	2
4	4
4	6
2	2
4	2
4	2
2	2
8	2
4	4
4	2
8	4
4	4
4	8
4	4
4	4
4	4
4	2
4	4
4	8
4	8
4	4
4	4
4	2
8	6
4	2
2	6
4	4
2	4
4	10
2	4
2	6
4	2
4	2
4	12
4	4
4	6
4	4
4	8
2	14
2	4
4	10
4	4
4	6
4	12
4	4
4	10
8	6
2	6
4	10
4	4
4	4
6	4
2	6
4	4
2	4
4	12
4	4
2	4
4	4
14	4
4	2
6	2
4	4
4	4
4	2
4	4
2	4
6	8
2	12
2	4
4	16
8	2
4	6
4	6
2	4
4	2
4	6
2	4
4	4
2	2
4	4
4	4
4	4
4	4
4	4
4	8
4	4
2	4
4	6
4	4
4	4
6	4
2	2
4	8
4	2
4	2
4	4
2	8
4	4
4	4
4	4
4	4
6	4
4	8
4	4
2	6
4	6
4	6
4	4
2	6
4	8
4	6
4	6
4	4
4	6
2	12
6	4
4	6
4	4
4	4
4	2
4	6
6	4
4	4
2	4
4	6
2	4
4	6
2	4
8	4
6	4
4	4
6	4
10	4
2	2
4	6
4	2
2	4
4	4
14	12
2	4
4	16
4	6
4	4
4	4
8	4
2	4
4	6
6	6
4	4
4	6
4	4
2	2
6	2
2	4
12	12
4	10
4	2
4	6
4	8
4	2
2	4
18	6
4	6
4	6
4	4
4	4
2	6
2	4
4	4
2	4
4	4
4	10
4	4
4	4
4	4
4	4
4	2
2	10
6	4
4	2
6	4
4	2
4	4
4	14
6	4
4	4
4	6
4	4
4	4
2	8
4	4
4	4
4	6
4	4
10	4
4	6
4	4
4	6
6	4
4	4
4	4
4	8
4	4
8	4
4	6
2	2
4	2
6	10
6	16
4	6
2	4
6	8
4	4
4	4
4	6
2	4
4	12
2	6
4	6
4	4
4	8
4	4
4	4
4	4
4	4
2	2
6	2
4	4
4	4
4	8
4	4
2	4
4	4
4	4
4	2
2	2
4	2
4	4
4	12
4	4
4	8
4	2
4	4
6	4
2	4
4	8
4	4
4	4
4	4
4	8
2	16
4	12
4	4
4	8
2	4
2	4
6	4
6	6
4	6
4	4
6	4
4	4
4	4
4	6
2	6
4	2
4	4
4	6
2	6
4	10
4	4
4	4
4	4
2	4
4	4
4	4
4	6
4	6
4	4
4	4
4	4
4	2
4	4
6	4
4	2
4	4
4	2
4	4
10	4
18	10
2	4
2	4
4	16
4	6
4	6
2	8
4	4
4	4
8	8
4	2
4	12
8	2
4	2
6	10
4	4
2	4
4	14
4	6
4	4
16	6
4	14
4	16
4	2
4	6
4	6
4	4
4	4
4	4
4	4
4	8
4	4
2	4
6	4
2	8
6	2
4	6
4	6
8	4
4	4
8	4
4	16
4	6
4	4
4	4
2	6
4	4
4	4
2	6
4	4
4	8
4	4
2	6
4	6
4	6
2	4
10	4
2	2
4	4
4	6
4	4
10	4
4	6
4	4
8	10
4	4
4	6
4	4
8	6
6	10
4	6
4	6
2	4
4	4
2	6
4	6
4	4
2	6
4	4
4	4
4	10
4	10
6	4
2	4
4	14
4	2
8	2
8	4
4	4
4	6
4	2
4	4
4	4
2	4
4	4
6	4
2	4
4	10
4	2
4	4
4	8
2	4
4	4
6	4
4	4
4	4
4	6
4	4
4	4
4	4
6	4
4	4
4	4
4	4
4	8
2	4
14	6
4	8
4	4
2	8
4	4
4	2
4	8
4	14
2	4
4	4
6	6
4	6
2	4
4	4
4	4
4	8
2	4
4	4
2	10
4	4
4	4
4	2
4	4
4	4
4	4
4	4
2	2
2	4
4	4
4	4
4	4
2	4
[truncated: 3,002 more rows]
